# Supplementary material for: The Effects of Synthetic Polymers on the Release Patterns of Bupivacaine Hydrochloride from Sodium Hyaluronate Hydrogels
Source: Biomedicines. 2024 Dec 27;13(1):39. doi: 10.3390/biomedicines13010039 (PMC11760862; doi:10.3390/biomedicines13010039)
Supplement: Supplementary file 1 [file biomedicines-13-00039-s001.zip]

Archive with 1 entries (1 files):
- biomedicines-3326419-supplementary.pdf
